# Supplementary material for: Activation of the orbitofrontal cortex by both meditation and exercise: A near-infrared spectroscopy study
Source: PLoS One. 2021 Feb 23;16(2):e0247685. doi: 10.1371/journal.pone.0247685 (PMC7901739; doi:10.1371/journal.pone.0247685)
Supplement: S1 File — (XLSX) [file pone.0247685.s001.xlsx]

## Sheet: fig3
meditation	exercise	control
0.75	1	0.625
0.96875	0.9375	0.96875
0.96875	0.90625	1
0.59375	0.65625	0.9375
0.625	0.8125	0.71875
0.78125	0.6875	0.84375
0.90625	0.9375	0.71875
0.90625	0.8125	0.90625
0.8125	0.9375	1
0.84375	0.90625	0.84375
1	0.6875	0.9375
0.75	0.75	0.75
0.78125	0.78125	0.84375
0.6875	1	0.90625
1	1	0.9375
0.875	1	0.96875
0.8125	0.75	1
1	0.8125	0.6875
0.5	0.75	0.78125
0.875	1	0.75

## Sheet: fig5
con-med		con-ex		ex-med
DLPFC	OFC	DLPFC	OFC	DLPFC	OFC
0.713523	0.930235	0.813404	0.911177	0.73743	0.902752
0.71019	0.928689	0.695974	0.910127	0.75719	0.877909
0.944147	0.926881	0.863974	0.886282	0.744439	0.872295
0.812216	0.849894	0.829992	0.883715	0.899291	0.869385
0.641577	0.849886	0.937	0.881099	0.891223	0.864657
0.859276	0.843181	0.848159	0.870651	0.777097	0.86232
0.737349	0.836617	0.591138	0.86824	0.698686	0.860456
0.921588	0.834253	0.885764	0.844848	0.792357	0.84223
0.741982	0.818385	0.864601	0.828468	0.846427	0.839927
0.761107	0.814121	0.784539	0.815684	0.920589	0.833213
0.86558	0.805778	0.771977	0.815351	0.785524	0.831138
0.847839	0.804545	0.780404	0.812072	0.711349	0.829125
0.820649	0.787171	0.83321	0.802807	0.495613	0.817706
0.866909	0.78545	0.85561	0.775407	0.877152	0.810025
0.817589	0.783516	0.728204	0.688489	0.861207	0.775851
0.759861	0.773064	0.609868	0.685159	0.83361	0.75352
0.772919	0.868418	0.824095	0.540439	0.799112	0.59541

## Sheet: fig6
con-med	1	2	3	4	5	6	7	8	9	10	11	12	13	14	15	16	17	18	19	20	21	22
	0.0517402	0.127038	-0.0459435	0.0847027	0.0812053	0.178202	-0.0429983	-0.161704	0.167534	0.151299	-0.139605	-0.191654	-0.121754	0.0106262	-0.349165	-0.0232131	0.220799	-0.315343	0.118372	0.076651	0.087839	0.0430227
	-0.18634	-0.0591825	-0.0217635	-0.124507	0.0365753	0.0808019	0.0779717	0.0713657	-0.215736	0.0819588	0.161215	0.0105356	0.133986	0.00759625	0.0240348	-0.143773	0.121279	0.0513371	-0.194688	-0.263209	-0.256281	-0.0416373
	-0.0863998	0.0045575	-0.113014	0.110613	-0.0780747	-0.215718	0.103592	-0.145704	-0.348916	0.122819	0.211555	-0.00565437	0.0400159	-0.0589438	0.130315	0.0920669	0.135609	-0.135287	0.0967923	0.062531	0.122729	0.116723
	-0.197938	0.150448	0.0931165	0.191953	-0.166055	0.0858019	0.166302	0.112986	-0.317446	0.0970088	0.188335	-0.137194	0.0443959	0.0180762	0.131155	-0.000923125	0.100109	0.0411271	-0.229478	-0.161739	-0.083551	0.150083
	0.20401	0.0761475	0.146526	0.180273	0.0272353	0.0258619	0.0664317	0.148316	0.228714	0.0571687	0.151915	0.158976	0.0503259	0.0567962	-0.328565	0.0883969	0.151359	-0.118077	-0.287168	-0.132489	-0.086061	-0.0446573
	0.10972	0.0327975	0.0534365	-0.270757	0.126565	0.0104319	-0.115798	0.0805957	0.168074	-0.241501	-0.396065	-0.548874	-0.237734	0.0469662	0.107255	0.0981269	0.0333285	-0.146907	0.0452823	0.078411	0.070409	0.139493
	0.00398025	0.127388	-0.170154	0.111433	0.0910353	0.0838219	0.0553417	#VALUE!	0.219304	0.168739	0.012095	0.161806	-0.0444641	-0.0302938	-0.139605	0.0801869	-0.533031	0.0970871	0.0857823	0.068091	0.095379	0.0483627
	0.0538602	-0.381262	0.105276	0.188243	-0.280385	-0.0755081	0.152342	0.0406457	-0.357846	-0.0274912	0.175505	0.0715156	0.119236	-0.0728038	0.115885	0.0666969	0.189799	-0.214263	-0.208848	-0.191169	0.105509	-0.144767
	-0.47221	0.117538	0.0677965	0.113073	-0.0561547	0.000261875	-0.0572983	0.148346	-0.660415	0.00154875	0.154435	0.149806	0.155396	0.0221262	0.162425	-0.189453	0.182139	0.0566971	0.129192	0.132921	0.113799	0.110713
	-0.0307198	-0.583742	-0.215434	-0.0700573	0.0124553	0.0745419	-0.353538	-0.285144	0.0350541	-0.153161	0.180055	-0.141804	0.0945659	-0.182304	-0.0675552	0.0497969	0.0967485	0.109997	0.0664523	-0.051699	0.062369	0.0938427
	-0.0314998	-0.0135725	0.164396	0.205313	0.0510353	0.153132	-0.111428	-0.0339243	0.227954	0.102249	-0.074075	0.126936	0.0952459	-0.119074	-0.205085	0.0711569	-0.127871	-0.0541529	0.0517623	-0.340459	-0.087661	-0.119337
	0.13389	0.107178	0.130436	-0.0370073	0.135775	0.157182	-0.307378	0.109476	0.169894	0.0976788	-0.072065	0.0625756	0.0938459	-0.0179638	-0.0112552	0.0278269	-0.455141	-0.208923	0.0795623	0.116311	0.130149	-0.258707
	0.10295	-0.0386625	0.0770965	-0.552977	0.132965	-0.0749481	-0.00184833	0.0488857	-0.0454859	-0.0859012	-0.293125	0.0625156	0.0481259	-0.0648338	-0.0414652	-0.0133331	-0.0889815	-0.207433	-0.0744077	-0.183419	0.065119	0.0357527
	0.0184802	0.164658	0.0502065	0.183843	-0.0959447	0.135252	0.0539517	-0.567264	-0.456116	0.0990988	0.110095	0.0501356	-0.220304	0.0462362	0.0425848	-0.0226531	-0.274141	0.0633171	-0.00657771	0.088741	-0.226281	-0.00246729
	0.16889	0.147118	0.103056	0.202413	0.0476953	0.161272	0.148982	0.111986	0.215134	0.150099	0.197975	0.137586	0.156856	0.0306262	0.0183248	0.0716369	0.176059	-0.130397	0.0517323	0.015451	0.128359	-0.106867
	0.227	0.130078	0.184546	0.100513	0.109775	0.0600719	0.139692	0.0993357	0.229984	0.174849	0.055055	0.119916	0.116586	0.0491262	0.154835	0.0856069	0.211089	0.0969271	0.0690823	0.124051	0.098889	0.0242527
	0.0043385	0.0067825	0.038099	0.0385665	0.0109815	0.0525288	-0.00160521	-0.014787	-0.0462695	0.0497787	0.0389563	0.005445	0.0327703	-0.0161275	-0.0159927	0.0211344	0.00869667	0.00294021	-0.0129471	-0.035064	0.0212946	0.00273771
con-ex	1	2	3	4	5	6	7	8	9	10	11	12	13	14	15	16	17	18	19	20	21	22
	-0.41539	0.0572675	-0.158754	-0.270067	0.0515153	-0.130668	-0.134158	-0.515484	-0.186226	-0.450051	-0.505765	-0.199814	-0.0322941	0.0331962	-0.494955	-0.0676231	-0.295431	-0.397423	0.121332	0.118411	0.070309	0.115963
	-0.0556298	-0.0355825	0.175546	0.0774827	0.0495353	0.104492	0.0670917	0.0239957	0.0357241	0.117629	0.057985	0.106716	-0.0986341	-0.0601038	0.00836479	-0.0782731	0.131799	-0.133553	0.127492	0.049231	0.100239	0.0983527
	0.24999	0.167848	-0.200204	0.200963	0.155315	0.165692	0.134022	0.122636	0.245964	0.00627875	0.207175	-0.142134	0.0418959	0.0496062	-0.0401052	0.0883469	0.202789	0.143877	-0.284438	0.060491	0.095939	0.133353
	0.20201	-0.0872625	0.0624765	-0.0912273	-0.513615	0.0997719	0.0678717	0.148526	0.241314	0.0756988	0.208325	0.0853456	0.0427459	0.0434862	0.171855	0.108717	0.151899	0.133207	-0.00628771	0.115371	-0.039361	-0.136917
	0.21078	0.139558	0.175876	0.0448427	0.0723853	0.0208919	0.0742817	0.144546	-0.102056	0.142109	0.194895	0.160786	-0.479994	0.0767762	-0.101895	0.0304169	-0.142731	0.0981071	0.0395123	0.124251	0.070119	-0.120537
	-0.34377	-0.271402	-0.182504	-0.196827	0.0680853	-0.0586381	0.00923167	0.112626	-0.0638059	-0.146151	0.163415	-0.0507944	-0.0785241	0.0651762	0.125565	0.0520269	0.133909	0.138657	0.126532	0.132601	0.126569	0.151453
	-0.15915	0.0786975	-0.0619935	0.207573	-0.0577547	-0.174058	0.105132	0.0926757	0.248034	0.0445888	0.027865	0.135376	-0.199554	-0.184494	-0.00855521	0.0744069	0.197409	0.0837971	0.108702	0.111111	0.115579	0.0908427
	0.17726	0.168718	0.125176	0.0932827	-0.149585	-0.0947881	0.0824917	-0.0210843	-0.0733559	0.0217388	-0.059935	-0.0787444	0.0870259	-0.199704	0.120195	0.0817769	-0.0422415	-0.105923	-0.00411771	-0.036019	-0.383161	0.144383
	-0.15434	0.205498	-0.175384	0.0436927	-0.113305	0.167572	0.0221617	0.114196	-0.240016	0.154059	0.030415	0.0753256	-0.0423641	-0.0348838	0.0465148	-0.512743	0.217839	-0.299933	-0.0308577	-0.050889	0.033699	0.126493
	0.1119	0.203398	0.175356	0.195313	-0.453445	-0.226488	0.144312	0.137476	0.221894	0.126429	-0.169865	-0.594934	0.133696	-0.221044	0.0733048	-0.273383	-0.0193515	0.0144771	0.0583423	0.100431	-0.057061	0.0180327
	-0.3644	-0.0572825	0.140086	0.112423	0.0142253	-0.265468	-0.449688	0.0697457	0.163424	0.0964988	-0.301345	0.0985156	-0.309154	-0.194594	-0.0751452	0.0412469	-0.222561	-0.254693	-0.0991877	-0.408539	-0.158061	-0.153837
	-0.36013	0.194928	0.182956	0.0532027	0.0827653	0.151402	0.152282	-0.0163343	0.149564	-0.228951	-0.001605	0.136526	0.104816	-0.0141238	0.0194248	0.0762969	0.0751385	-0.260353	-0.143288	0.133681	0.128209	-0.146907
	0.0120002	-0.121682	0.0139865	-0.0419173	0.107375	0.0351519	-0.369418	0.0686857	0.128684	0.0383888	-0.035305	-0.117114	0.0863559	0.0974062	-0.0868752	0.0216669	0.0900085	-0.394763	0.0934923	0.093791	-0.151221	-0.0701173
	-0.0292098	-0.234692	-0.659504	-0.466757	0.0577353	-0.377698	-0.103868	-0.165444	0.108904	0.169139	-0.359475	0.0733156	0.0950259	0.0837262	0.0908848	0.0224169	-0.0812015	0.0697171	0.0225923	0.040061	0.120359	0.0493427
	0.15381	0.185538	0.109886	0.00166271	0.120655	-0.0819781	0.139132	0.0227157	-0.0664259	0.0688388	0.218635	0.0678856	0.145046	0.0342462	0.0341748	0.0831669	0.171739	0.0590971	0.0932923	-0.188259	-0.138721	-0.0186873
	0.19449	0.0193975	0.0144165	0.183173	0.0929653	-0.129728	-0.173588	-0.0213643	0.165584	-0.335611	-0.352125	-0.0408444	0.126176	0.0411162	-0.0988252	0.00953687	0.0844285	0.114237	0.0920323	-0.019939	0.035959	-0.0732973
	-0.035611	0.0383088	-0.016411	0.00917583	-0.0259466	-0.0496588	-0.0145446	0.0198819	0.0610754	-0.00621062	-0.0422944	-0.0177869	-0.0236085	-0.0240131	-0.0135046	-0.015125	0.0408398	-0.0619667	0.0196967	0.0234867	-0.00191292	0.0129946
ex-med	1	2	3	4	5	6	7	8	9	10	11	12	13	14	15	16	17	18	19	20	21	22
	-0.2335	-0.169782	-0.0116235	0.0554527	0.0892023	-0.104268	0.109602	0.0680157	0.0758441	-0.259451	0.109735	0.164136	0.0628919	0.0900362	0.117705	-0.369363	-0.304501	0.130857	0.0607023	0.060021	0.052339	-0.00152729
	0.20833	0.197798	0.0173165	0.141523	0.137135	0.111962	0.129312	-0.00230432	0.153454	0.138839	0.192705	0.112346	-0.00404408	-0.0694538	0.157435	-0.145563	0.210419	-0.101523	-0.200378	-0.058629	-0.114851	-0.176747
	-0.10227	0.135168	0.0319865	0.0675527	0.00254527	-0.0859981	0.133982	-0.360534	-0.376336	-0.00772125	0.212405	0.129796	-0.211234	0.0583562	0.0373548	0.110147	0.170999	0.143817	-0.123228	0.128741	0.091759	0.103373
	-0.0166198	-0.118282	0.134306	-0.152667	0.0362453	0.144692	0.0480617	0.0783157	-0.350956	0.175969	0.128745	-0.0812544	0.0550659	0.0872162	0.124075	-0.0183331	-0.0917815	-0.0285329	0.0680323	-0.00587896	0.043139	-0.137517
	0.24868	-0.156982	0.167496	-0.0204573	0.115775	0.169972	0.170342	0.136556	-0.127786	-0.0540013	0.091645	0.147226	-0.220654	0.0673162	-0.0278552	0.0321569	-0.442611	0.107337	-0.0583377	-0.189829	0.069659	0.117063
	-0.14911	-0.0765125	-0.244544	-0.0932673	0.106045	0.157362	0.123102	0.107906	-0.307046	0.162219	-0.474875	-0.0851444	0.125056	0.0630662	0.134065	0.000416875	0.198029	0.143537	-0.0231577	0.072861	0.059239	0.146293
	0.22326	0.147788	0.138846	0.149173	-0.267065	0.000751875	0.131462	0.0848157	0.221204	0.0739688	-0.046065	0.116256	0.0120159	-0.0317438	0.0695348	0.0395069	-0.388911	0.0996271	0.118672	0.113421	0.093919	0.0791227
	0.18145	-0.188212	-0.0240635	-0.0122273	0.101955	0.100142	0.114312	0.105946	0.180784	0.123049	0.105285	-0.358794	0.0320959	0.00506625	0.124395	0.0630169	0.0549985	0.0701871	-0.357108	0.071671	-0.533041	-0.205977
	0.244926	0.109798	-0.314234	-0.165217	0.157375	0.0115819	0.145152	0.0884257	0.149264	-0.0674413	-0.204735	0.0976056	-0.0999041	0.0852862	0.0687348	0.0379169	0.151149	-0.172303	-0.0142777	-0.034929	0.030319	0.150413
	-0.43807	-0.579512	-0.156954	-0.160787	-0.363285	-0.367858	-0.450968	-0.295004	0.0821841	-0.402881	-0.259335	-0.0428044	0.143586	0.0691162	0.0678648	-0.114813	0.142909	0.0305971	0.115842	-0.092439	0.031949	0.0493727
	-0.10859	-0.470502	0.103646	0.0763427	-0.161435	-0.112838	0.0228717	0.0603957	-0.312496	0.0531588	0.169825	0.0396056	-0.106244	0.0498862	-0.172265	-0.0486031	-0.0150915	0.0680371	-0.121278	0.116741	0.115139	0.145803
	-0.10424	0.122298	0.0920565	-0.423047	0.138335	0.126902	-0.453808	-0.173454	0.184134	-0.549051	0.201755	0.111826	-0.0617841	0.0887362	0.134125	0.0819169	-0.210571	0.131087	0.118842	0.132371	0.125989	0.143383
	0.0497602	0.143508	-0.207084	-0.00780729	0.117115	0.0769319	-0.138728	0.0948257	0.183194	0.0588388	-0.338285	0.000465625	0.144076	-0.0661938	-0.301345	0.0197169	-0.433241	0.0738371	-0.0118977	-0.209299	-0.072821	0.0406927
	0.0335002	-0.0201725	-0.259594	-0.258977	0.0360053	-0.375168	0.117432	0.0279457	-0.0896059	0.0827888	-0.094245	-0.140894	-0.257354	0.0859262	-0.0382852	0.0807169	-0.0263915	0.150377	0.137672	0.080091	-0.316491	0.143503
	0.23308	0.157708	0.160726	0.0632827	0.0681053	-0.00590813	0.163162	0.117136	-0.0544459	0.115049	0.181395	0.0500256	0.132656	0.0949662	0.0874548	0.0731269	0.0965585	0.0503171	0.0975523	-0.019439	-0.068231	-0.480637
	0.22977	0.0444375	0.0247065	-0.0227473	-0.0746147	0.105822	-0.106888	-0.220504	0.151714	-0.340421	0.077455	-0.0629244	0.107186	-0.0353338	-0.111035	0.0618869	0.0954585	0.0471671	0.0843523	0.019761	0.081879	-0.368327
	0.0312725	-0.0450913	-0.0216879	-0.0477423	0.0149651	-0.00287	0.0161498	-0.00509494	-0.0148059	-0.0435681	0.00333813	0.0123419	-0.00916183	0.0401406	0.0294973	-0.00600938	-0.0495365	0.0590265	-0.00674958	0.0115773	-0.0193817	-0.0157323
